# Supplementary material for: Genome-Wide Analysis of the NAC Gene Family in Physic Nut (Jatropha curcas L.)
Source: PLoS One. 2015 Jun 30;10(6):e0131890. doi: 10.1371/journal.pone.0131890 (PMC4488383; doi:10.1371/journal.pone.0131890)
Supplement: S1 Table — (XLS) [file pone.0131890.s004.xls]

## Sheet: S1 Table
S1 Table. Primers used for qRT-PCR
Genes	Forward primer (5'-3')	Reverse primer (5'-3')	Annealing temperature(°C)
JcNAC021	CGATGTTTTGGACTCGTTGCC	CTTGAGACGGTAAGGAAGGGAC	58
JcNAC024	TTGCCGATGTTGATAGGTCTG	CTTCTTTCTCAGGCGATAGCAC	58
JcNAC025	TAAGGCTAGATGATTGGGTGCT	GAAACTGCGATTGAAAGACATTG	58
JcNAC026	GGTTAGATGATTGGGTTCTTTGC	GCCATTAGCGGTAGGAGGGT	60
JcNAC027	ATTGGATGATTGGGTCCTGTGT	ATGGCTGGTTCAAAACGCTAC	60
JcActin	TAATGGTCCCTCTGGATGTG	AGAAAAGAAAAGAAAAAAGCAGC	60
