# Supplementary material for: Genome-Wide Analysis of the NAC Gene Family in Physic Nut (Jatropha curcas L.)
Source: PLoS One. 2015 Jun 30;10(6):e0131890. doi: 10.1371/journal.pone.0131890 (PMC4488383; doi:10.1371/journal.pone.0131890)
Supplement: S2 Table — (XLS) [file pone.0131890.s005.xls]

## Sheet: S2 Table
S2 Table. Overview of the JcNAC genes
*TM, prediction of transmembrane helices in proteins (NCBI: http://www.ncbi.nlm.nih.gov/Structure/cdd/wrpsb.cgi; TMHMM Server v. 2.0: http://www.cbs.dtu.dk/services/TMHMM-2.0/)
** [1+2+3] the first three exons
***Jatropha curcas come from http://www.kazusa.or.jp/jatropha/ (no complete CDS was detected in our genome sequences)
Genes	Accession no. in GenBank	Length (aa) of the putative protein	PI	Molecular Weight (Da)	LG localization	OGs	Number of introns in open reading frame	Length per exon						Accession no. of Pfam	NAC domain in exons	TM* (α-helical transmembrane motifs)		Location of NAC domain			Length of NAC domain per exon
								1	2	3	4	5	6					Domain length	From	to	1 (aa)	1 (n)	2 (aa)	2(n)	3 (aa)	3 (n)	4 (aa)	4 (n)
JcNAC009	KC775287	287	5.81	32876	chr. 7	1a	2	169	266	429				pfam02365	**1+2+3			149	10	158	47.3333	142	88.6667	266	13	39
JcNAC008	KC775286	289	6.9	32873.4	chr. 1	1b	2	166	275	429				pfam02365	1+2+3			150	11	160	45.3333	136	91.6667	275	13	39
JcNAC006	KC775284	329	8.72	36688.4	chr. 11	1c	2	172	272	546				pfam02365	1+2+3			151	11	161	47.3333	142	90.6667	272	13	39
JcNAC004	KC775282	359	8.74	39028.6	chr. 1	1d	2	181	284	615				pfam02365	1+2+3			155	14	168	47.3333	142	94.6667	284	13	39
JcNAC007	KC775285	368	5.62	41828.4	chr. 4	1e	2	202	275	630				pfam02365	1+2+3			152	21	172	47.3333	142	91.6667	275	13	39
JcNAC005	KC775283	339	7.64	38093.6	chr. 8	1f	2	154	266	600				pfam02365	1+2+3			149	5	153	47.3333	142	88.6667	266	13	39
JcNAC003	KC775281	384	6.09	43490.5	chr. 6	1g	2	187	281	687				pfam02365	1+2+3			154	16	169	47.3333	142	93.6667	281	13	39
JcNAC001	KC775279	360	8.13	41031.3	chr. 9	1h	2	187	278	618				pfam02365	1+2+3			153	16	168	47.3333	142	92.6667	278	13	39
JcNAC002	KC775280	361	5.9	45058.6	chr. 5	1h	2	187	278	621				pfam02365	1+2+3			153	16	168	47.3333	142	92.6667	278	13	39
JcNAC091	KC775369	247	6	29282.2	chr. 2	1L	2	142	254	348				pfam02365	1+2+3			143	2	144	46.3333	139	84.6667	254	12	36
JcNAC018	KC775296	358	6.71	41567.4	chr. 9	2a	2	160	276	641				pfam02365	1+2+3			152	7	158	47.3333	142	92	276	12.6667	38
JcNAC019	KC775297	365	6.5	42034.8	chr. 5	2a	2	160	272	666				pfam02365	1+2+3			152	7	158	47.3333	142	90.6667	272	14	42
JcNAC017	KC775295	345	5.15	39756.1	chr. 9	2b	2	154	272	612				pfam02365	1+2+3			152	5	156	47.3333	142	90.6667	272	14	42
JcNAC016	KC775294	327	6.3	37811.2	chr. 4	2c	2	160	260	564				pfam02365	1+2+3			148	7	154	47.3333	142	86.6667	260	14	42
JcNAC015	KC775293	370	7.77	42573.3	chr. 6	2d	2	169	278	666				pfam02365	1+2+3			154	10	163	47.3333	142	92.6667	278	14	42
JcNAC014	KC775292	313	8.13	36012.5	chr. 5	2e	2	166	278	498				pfam02365	1+2+3			154	9	162	47.3333	142	92.6667	278	14	42
JcNAC012	KC775290	389	6.31	44047	chr. 8	2f	2	184	275	711				pfam02365	1+2+3			163	15	177	47.3333	142	91.6667	275	24	72
JcNAC013	KC775291	413	5.47	46884.8	chr. 9	2f	2	184	269	789				pfam02365	1+2+3			162	15	176	47.3333	142	89.6667	269	25	75
JcNAC024	KC775302	273	6.12	31599.1	unmapped	3a	2	163	275	384				pfam02365	1+2+3			153	8	160	47.3333	142	91.6667	275	14	42
JcNAC025	KC775303	289	6.91	32851.2	chr. 4	3a	2	166	275	429				pfam02365	1+2+3			153	9	161	47.3333	142	91.6667	275	14	42
JcNAC022	KC775300	295	6.6	34072.4	chr. 6	3c	2	172	290	426				pfam02365	1+2+3			158	11	168	47.3333	142	96.6667	290	14	42
JcNAC023	KC775301	350	6.67	39793.7	chr. 2	3c	2	172	290	591				pfam02365	1+2+3			158	11	168	47.3333	142	96.6667	290	14	42
JcNAC026	KC775304	382	8.25	42787.1	chr. 6	3c	2	163	338	648				pfam02365	1+2+3			174	8	181	47.3333	142	112.667	338	14	42
JcNAC027	KC775305	283	8.56	32672.7	chr. 8	3c	2	166	281	405				pfam02365	1+2+3			155	9	163	47.3333	142	93.6667	281	14	42
JcNAC028	KC775306	345	8.56	38226.9	chr. 1	3d	2	184	308	546				pfam02365	1+2+3			164	15	178	47.3333	142	102.667	308	14	42
JcNAC029	KC775307	369	8.77	40511.1	chr. 3	3d	2	184	314	612				pfam02365	1+2+3			166	15	180	47.3333	142	104.667	314	14	42
JcNAC021	KC775299	342	8.45	38263.1	chr. 1	3e	2	181	269	579				pfam02365	1+2+3			151	14	164	47.3333	142	89.6667	269	14	42
JcNAC051	KC775329	213	5.59	24647.1	chr. 8	3L	2	247	296	99				pfam02365	1+2+3			161	35	195	48.3333	145	98.6667	296	14	42
JcNAC052	KC775330	252	7.65	29655.7	chr. 9	3L	2	217	275	267				pfam02365	1+2+3			164	15	178	58.3333	175	91.6667	275	14	42
JcNAC053	KC775331	190	5.62	22282.2	chr. 9	3L	2	160	257	156				pfam02365	1+2+3			148	6	153	48.3333	145	85.6667	257	14	42
JcNAC056	KC775334	438	5.68	49577.5	chr. 6	3L	2	436	284	597				pfam02365	1+2+3			156	99	254	47.3333	142	94.6667	284	14	42
JcNAC057	KC775335	388	6.15	44619.2	chr. 11	3L	2	412	281	474				pfam02365	1+2+3			155	91	245	47.3333	142	93.6667	281	14	42
JcNAC059	KC775337	387	5.84	44568.2	chr. 10	3L	2	217	302	645				pfam02365	1+2+3			162	26	187	47.3333	142	100.667	302	14	42
JcNAC047	KC775325	659	5.74	75702.3	chr. 9	4a	5	157	278	327	447	79	692	pfam02365	1+2+3	559-581	637-659	153	6	158	47.3333	142	92.6667	278	13	39
JcNAC048	KC775326	237	4.88	27461.6	chr. 4	4b	2	157	278	279				pfam02365	1+2+3			153	6	158	47.3333	142	92.6667	278	13	39
JcNAC045	KC775323	304	5.85	34560.7	chr. 3	4c	3	157	278	324	156			pfam02365	1+2+3			153	6	158	47.3333	142	92.6667	278	13	39
JcNAC043	KC775321	428	5.64	48479.2	chr. 10	4d	3	199	278	186	624			pfam02365	1+2+3			154	20	173	47.3333	142	92.6667	278	14	42
JcNAC044	KC775322	563	4.58	62813.9	chr. 10	4d	5	169	278	198	519	121	407	pfam02365	1+2+3	539-561		153	10	162	47.3333	142	92.6667	278	13	39
JcNAC042	KC775320	473	4.71	52420.2	chr. 7	4e	2	858	417	147				pfam02365	1			153	6	158	153	459
JcNAC046	KC775324	318	5.14	36098.3	chr. 5	4f	2	447	294	216				pfam02365	1+2			157	6	162	144	432	13	39
JcNAC049	KC775327	579	4.82	64424.1	chr. 4	4g	4	196	278	297	586	383		pfam02365	1+2+3	551-581		153	19	171	47.3333	142	92.6667	278	13	39
JcNAC010	KC775288	241	7.63	27706	chr. 5	5a	2	181	290	255				pfam02365	1+2+3			163	14	176	47.3333	142	96.6667	290	19	57
JcNAC011	KC775289	251	9.25	28895.8	chr. 6	5a	2	181	278	297				pfam02365	1+2+3			159	14	172	47.3333	142	92.6667	278	19	57
JcNAC058	KC775336	170	8.48	19651.2	chr. 5	5a	2	190	272	50				pfam02365	1+2+3			154	15	168	49.3333	148	90.6667	272	14	42
JcNAC060	KC775338	239	9.56	27522.3	chr. 2	5a	2	169	278	273				pfam02365	1+2+3			149	10	158	47.3333	142	92.6667	278	9	27
JcNAC054	KC775332	573	5.1	64674	chr. 8	5b	5	166	278	246	279	447	306	pfam02365	1+2+3	545-565	569-573	153	9	161	47.3333	142	92.6667	278	13	39
JcNAC055	KC775333	605	4.95	66932.1	chr. 9	5b	5	166	293	309	384	378	288	pfam02365	1+2+3	580-602		158	9	166	47.3333	142	97.6667	293	13	39
JcNAC050	KC775328	394	6.58	44104.8	chr. 2	5c	3	190	254	276				pfam02365	1+2+3	357-379		145	17	161	47.3333	142	84.6667	254	13	39
JcNAC061	KC775339	295	7.51	33105.1	chr. 4	4/5L	2	459	315	114				pfam02365	1+2			162	5	166	149	447	13	39
JcNAC066	KC775344	709	4.77	79268.3	chr. 8	5bL	4	175	251	1227	447	30		pfam02365	1+2+3			144	12	155	47.3333	142	83.6667	251	13	39
JcNAC068	KC775346	202	5.98	23824.5	chr. 8	5bL	3	148	239	114	108			pfam02365	1+2+3			140	3	142	47.3333	142	79.6667	239	13	39
JcNAC069	KC775347	201	5.49	23368.8	chr. 8	5bL	3	148	242	117	99			pfam02365	1+2+3			141	3	143	47.3333	142	80.6667	242	13	39
JcNAC070	KC775348	147	6.89	17268.7	chr. 2	5bL	2	148	242	54				pfam02365	1+2+3			141	3	143	47.3333	142	80.6667	242	13	39
JcNAC071	KC775349	533	6.11	60205.2	chr. 8	5bL	5	151	275	138	396	348	294	pfam02365	1+2+3	507-531		153	3	155	48.3333	145	91.6667	275	13	39
JcNAC072	KC775350	363	5.12	40120.7	chr. 8	5bL	4	22	177	251	417	225		pfam02365	2+3+4			144	20	163			47.3333	142	83.6667	251	13	39
JcNAC073	KC775351	375	5.21	42015.3	chr. 8	5bL	3	145	251	540	192			pfam02365	1+2+3			143	3	145	46.3333	139	83.6667	251	13	39
JcNAC074	KC775352	474	5.74	53523.9	chr. 8	5bL	5	214	272	120	291	183	345	pfam02365	1+2+3	450-472		152	24	175	48.3333	145	90.6667	272	13	39
JcNAC075	KC775353	364	4.83	41552.9	chr. 6	5bL	4	169	239	300	228	159		pfam02365	1+2+3			140	10	149	47.3333	142	79.6667	239	13	39
JcNAC076	KC775354	378	4.7	42897.8	chr. 6	5bL	4	169	239	294	228	207		pfam02365	1+2+3			140	10	149	47.3333	142	79.6667	239	13	39
JcNAC062	KC775340	613	5.32	68800.5	chr. 7	5bL	3	49	180	257	1356			pfam02365	2+3+4			147	29	175			48.3333	145	85.6667	257	13	39
JcNAC063	KC775341	566	5.55	62069.7	chr. 10	5bL	3	160	180	1313	48			pfam02365	2+3			147	66	212			48.3333	145	98.6667	296
JcNAC064	KC775342	570	5.16	64085.6	unmapped	5bL	5	58	180	257	705	456	48	pfam02365	2+3+4			147	32	178			48.3333	145	85.6667	257	13	39
JcNAC065	KC775343	549	5.57	61676.1	chr. 8	5bL	4	22	180	260	1089	99		pfam02365	2+3+4			148	20	167			48.3333	145	86.6667	260	13	39
JcNAC067	KC775345	180	8.79	21280.6	chr. 8	5bL	2	181	362					pfam02365	1+2			161	12	172	49.3333	148	111.667	362
JcNAC035	KC775313	396	6.91	45382.6	chr. 11	6a	2	241	269	681				pfam02365	1+2+3			150	34	183	47.3333	142	89.6667	269	13	39
JcNAC036	KC775314	402	6.91	45957.3	chr. 11	6a	2	259	269	681				pfam02365	1+2+3			150	40	189	47.3333	142	89.6667	269	13	39
JcNAC031	KC775309	399	6.99	44796.5	chr. 9	6b	2	184	302	714				pfam02365	1+2+3			161	15	175	47.3333	142	100.667	302	13	39
JcNAC032	KC775310	389	7.03	43989.5	chr. 8	6b	2	187	308	675				pfam02365	1+2+3			163	16	178	47.3333	142	102.667	308	13	39
JcNAC030	KC775308	301	8.5	34829.8	chr. 5	6c	2	199	302	405				pfam02365	1+2+3			161	20	180	47.3333	142	100.667	302	13	39
JcNAC095	KC775373	302	8.99	34046.2	chr. 7	7a	2	171	190	548				pfam02365	2+3			162	66	227			55.3333	166	106.667	320
JcNAC096	KC775374	323	7.71	36495.8	chr. 3	7a	2	162	196	614				pfam02365	2+3			162	65	226			55.3333	166	106.667	320
JcNAC094	KC775372	460	6.47	52159	chr. 11	7b	5	123	178	563	300	129	90	pfam02365	2+3			164	46	209			55.3333	166	108.667	326
JcNAC092	KC775370	428	5.12	48259.6	chr. 5	7c	5	8	133	187	503	402	54	pfam02365	3+4			161	55	215					55.3333	166	105.667	317
JcNAC093	KC775371	402	5.24	44713.5	chr. 3	7d	5	8	133	187	500	327	54	pfam02365	3+4			164	55	218					55.3333	166	108.667	326
JcNAC020	KC775298	191	4.96	21907.6	chr. 2	7e	2	157	284	135				pfam02365	1+2+3			157	6	162	47.3333	142	94.6667	284	15	45
JcNAC097	KC775375	392	4.87	43546.5	chr. 4	7f	4	166	227	147	334	305		cl03558	1+2+3			135	10	144	46.3333	139	75.6667	227	13	39
JcNAC033	KC775311	304	6.98	34978.7	chr. 2	8a	2	157	269	489				pfam02365	1+2+3			149	6	154	47.3333	142	89.6667	269	12	36
JcNAC034	KC775312	218	6.96	25439.3	chr. 9	8a	2	196	269	192				pfam02365	1+2+3			149	19	167	47.3333	142	89.6667	269	12	36
JcNAC037	KC775315	244	7.7	27621	chr. 2	8b	2	154	293	288				pfam02365	1+2+3			161	4	164	48.3333	145	97.6667	293	15	45
JcNAC038	KC775316	267	5.66	30767.4	chr. 6	8b	2	166	305	333				pfam02365	1+2+3			169	4	172	52.3333	157	101.667	305	15	45
JcNAC039	KC775317	257	9.39	29899.8	chr. 6	8b	2	166	296	312				pfam02365	1+2+3			165	5	169	51.3333	154	98.6667	296	15	45
JcNAC040	KC775318	258	5.41	30160.8	chr. 6	8b	2	166	299	312				pfam02365	1+2+3			166	5	170	51.3333	154	99.6667	299	15	45
JcNAC041	KC775319	258	5.55	30059.7	chr. 6	8b	2	166	299	312				pfam02365	1+2+3			167	4	170	52.3333	157	99.6667	299	15	45
JcNAC078	KC775356	237	5.34	28062.5	chr. 9	SI (single intron containing gene)	1	426	288					pfam02365	1+2			151	7	157	136	408	15	45
JcNAC082	KC775360	240	9.13	28018.4	chr. 8	SI (single intron containing gene)	1	417	306					pfam02365	1+2			147	7	153	133	399	14	42
JcNAC083	KC775361	252	5.24	29291.7	chr. 8	SI (single intron containing gene)	1	438	321					cl03558	1+2			144	18	161	129	387	15	45
JcNAC084	KC775362	252	5.01	29505.8	chr. 8	SI (single intron containing gene)	1	438	321					cl03558	1+2			144	18	161	129	387	15	45
JcNAC085	KC775363	190	9.11	22271.3	chr. 9	SI (single intron containing gene)	1	438	135					cl03558	1+2			144	18	161	129	387	15	45
JcNAC086	KC775364	268	5.83	30453.5	chr. 9	SI (single intron containing gene)	1	411	396					pfam02365	1+2			145	8	152	130	390	15	45
JcNAC087	KC775365	244	5.3	28046.3	chr. 9	SI (single intron containing gene)	1	411	324					pfam02365	1+2			145	8	152	130	390	15	45
JcNAC088	KC775366	244	5.2	28008.3	chr. 9	SI (single intron containing gene)	1	411	324					pfam02365	1+2			145	8	152	130	390	15	45
JcNAC089	KC775367	244	5.27	28009.3	chr. 9	SI (single intron containing gene)	1	411	324					pfam02365	1+2			145	8	152	130	390	15	45
JcNAC090	KC775368	268	4.9	30599.4	chr. 9	SI (single intron containing gene)	1	411	396					pfam02365	1+2			145	8	152	130	390	15	45
JcNAC077	KC775355	213	4.56	24443.2	chr. 8	IL1 (intronless gene 1)	0							cl03558	1			142	4	145
JcNAC079	KC775357	335	4.65	38917.2	chr. 8	IL2 (intronless gene 2)	0							cl03558	1			153	4	156
JcNAC080	KC775358	263	5.01	30030.9	chr. 10	IL2 (intronless gene 2)	0							cl03558	1			152	6	157
JcNAC081	KC775359	264	5.14	30186.1	chr. 10	IL2 (intronless gene 2)	0							cl03558	1			153	6	158
JcNAC098	***Jcr4S02570.30	327	4.59	37314	chr. 4	IL2 (intronless gene 2)	0							cl03558	1			141	1	141
JcNAC099	***Jcr4S01698.20	369	4.58	41821.6	chr. 4	IL2 (intronless gene 2)	0							cl03558	1			169	1	169
JcNAC100	***Jcr4S00104.30	368	4.61	42037.4	chr. 4	IL2 (intronless gene 2)	0							cl03558	1			169	1	169
