# Supplementary material for: Genome-Wide Analysis of the NAC Gene Family in Physic Nut (Jatropha curcas L.)
Source: PLoS One. 2015 Jun 30;10(6):e0131890. doi: 10.1371/journal.pone.0131890 (PMC4488383; doi:10.1371/journal.pone.0131890)
Supplement: S3 Table — (XLS) [file pone.0131890.s006.xls]

## Sheet: S3 Table
S3 Table. List of the NAC gene family based on phylogenetic analysis in this study
The NAC genes that were classified into the determined orthologous groups (OGs)
OGs (Cenci et al. 2014. Plant Mol Biol, 85:63–80)	Physic nut	Castor bean	Arabidopsis	Group-subgroups (Ooka et al. 2003. DNA Research 10, 239–247)	Functions in Arabidopsis	Ref.	Rice	Functions in Rice	Ref.
1a	JcNAC009	28492.m000489*	ANAC074 (AT4G28530.1)	I-NAC1			Os04g43560.1
							Os02g41450.1
							Os02g56600.1
							Os10g33760.1
							Os03g01870.1
							Os04g52810.1
1b	JcNAC008	29650.m000275	ANAC021 (AT1G56010.1)	I-NAC1	lateral root initiation	Wang Y, Duan L, Lu M, Li Z, Wang M, Zhai Z (2006) Expression of NAC1 up-stream regulatory region and its relationship to the lateral root initiation induced by gibberellins and auxins. Sci. China C Life Sci. 49, 429-435.	Os02g06950.1
			ANAC022 (AT1G56010.2)	I-NAC1			Os06g46270.1
			AT3G12977.1	I-NAC1			Os12g41680.1	abiotic stress	Nuruzzaman M, Sharoni AM, Satoh K et al (2012) Comprehensive gene expression analysis of the NAC gene family under normal growth conditions, hormone treatment, and drought stress conditions in rice using near-isogenic lines (NILs) generated from crossing Aday Selection (drought tolerant) and IR64. Mol Genet Genomics 287: 389-410.
							Os08g10080.1
1c	JcNAC006	28226.m000851	ANAC038 (AT2G24430.1)	I-NAM			Os09g32260.1
			ANAC039 (AT2G24430.2)	I-NAM
1d	JcNAC004	27950.m000105	ANAC054 (AT3G15170.1)	I-NAM	organ bondary formation	Aida M, Ishida T, Fukaki H, Fujisawa H, Tasaka M (1997) Genes involved in organ separation in Arabidopsis: An analysis of the cup-shaped cotyledon mutant. Plant Cell 9, 841-857.	Os06g23650.1
			ANAC098 (AT5G53950.1)	I-NAM	organ bondary formation	Aida M, Ishida T, Fukaki H, Fujisawa H, Tasaka M (1997) Genes involved in organ separation in Arabidopsis: An analysis of the cup-shaped cotyledon mutant. Plant Cell 9, 841-857.
1e	JcNAC007	30170.m014236	ANAC031 (AT1G76420.1)	I-NAM	organ bondary formation	Aida M, Ishida T, Fukaki H, Fujisawa H, Tasaka M (1997) Genes involved in organ separation in Arabidopsis: An analysis of the cup-shaped cotyledon mutant. Plant Cell 9, 841-857.	Os08g40030.1
1f	JcNAC005	29974.m000235	ANAC058 (AT3G18400.1)	I-NAM			Os09g24560.1
							Os08g33670.1
							Os03g42630.1
1g	JcNAC003	29950.m001171	ANAC046 (AT3G04060.1)	I-NAM	radical-induced cell death	O'Shea C, Kryger M, Stender EG, Kragelund BB, Willemoës M, Skriver K (2015) Protein intrinsic disorder in Arabidopsis NAC transcription factors: transcriptional activation by ANAC013 and ANAC046 and their interactions with RCD1.Biochem J. 465(2):281-94.	Os07g48550.1
			ANAC087 (AT5G18270.1)	I-NAM			Os03g21030.1
							Os11g03370.1	OsNAC45, drought and salt tolerance	Zheng C, Chen B, Lu G, Han B (2009) Overexpression of a NAC transcription factor enhances rice drought and salt tolerance. Biochem Biophys Res Commun 379: 985-989.
							Os11g03310.1
							Os12g03050.1	virus infection	Nuruzzaman M, Manimekalai R, Sharoni AM et al (2010) Genome-wide analysis of NAC transcription factor family in rice. Gene 465: 30-44.
							Os01g29840.1
							Os01g01470.1
1h	JcNAC001	28649.m000212	ANAC092 (AT5G39610.1)	I-NAM	anther development	Li J, Chen X, Luo LQ, Yu J, Ming F (2013) Functions of ANAC092 involved in regulation of anther development in Arabidopsis thaliana. Yi Chuan 35(7), 913-922.	Os02g36880.1
	JcNAC002	30138.m004055	ANAC059 (AT3G29035.1)	I-NAM	leaf senescence	Balazadeh S, Kwasniewski M, Caldana C, Mehrnia M, Zanor MI, Xue GP, Mueller-Roeber B (2011) ORS1, an H2O2-responsive NAC transcription factor, controls senescence in Arabidopsis thaliana. Mol Plant. 4(2), 346-360.	Os04g38720.1	OsNAC2, shoot branching	Mao C, Ding W, Wu Y et al (2007) Overexpression of a NAC-domain protein promotes shoot branching in rice. New Phytol 176: 288-298.
			ANAC079 (AT5G07680.1)	I-NAM
			ANAC100 (AT5G61430.1)	I-NAM
2a	JcNAC018	28200.m000189	ANAC026 (AT1G62700.1)	I-OsNAC7	expressed in the vascular tissue	Yamaguchi M, Kubo M, Fukuda H, Demura T (2008) Vascular-related NAC-DOMAIN7 is involved in the differentiation of all types of xylem vessels in Arabidopsis roots and shoots. Plant J. 55(4),652-64.	Os02g42970.1
	JcNAC019	30147.m014211	ANAC007 (AT1G12260.1)	I-OsNAC7	expressed in the vascular tissue	Yamaguchi M, Kubo M, Fukuda H, Demura T (2008) Vascular-related NAC-DOMAIN7 is involved in the differentiation of all types of xylem vessels in Arabidopsis roots and shoots. Plant J. 55(4),652-64.	Os06g01480.1
			ANAC101 (AT5G62380.1)	I-OsNAC7	plant metaxylem and protoxylem vessel formation	Kubo M, Udagawa M, Nishikubo N, Horiguchi G, Yamaguchi M, Ito J, Mimura T, Fukuda H, Demura T (2005) Transcription switches for protoxylem and metaxylem vessel formation. Genes Dev. 19(16),1855-60.
2b	JcNAC017	28623.m000400	ANAC076 (AT4G36160.1)	I-OsNAC7	xylem vessel formation	Yamaguchi M, Ohtani M, Mitsuda N, Kubo M, Ohme-Takagi M, Fukuda H, Demura T (2010) VND-INTERACTING2, a NAC domain transcription factor, negatively regulates xylem vessel formation in Arabidopsis. Plant Cell 22, 1249-1263.	Os03g03540.1
			ANAC105 (AT5G66300.1)	I-OsNAC7	expressed in the vascular tissue	Yamaguchi M, Kubo M, Fukuda H, Demura T (2008) Vascular-related NAC-DOMAIN7 is involved in the differentiation of all types of xylem vessels in Arabidopsis roots and shoots. Plant J. 55(4),652-64.	Os10g38834.1	drought stress	Nuruzzaman M, Sharoni AM, Satoh K et al (2012) Comprehensive gene expression analysis of the NAC gene family under normal growth conditions, hormone treatment, and drought stress conditions in rice using near-isogenic lines (NILs) generated from crossing Aday Selection (drought tolerant) and IR64. Mol Genet Genomics 287: 389-410.
			ANAC037 (AT2G18060.1)	I-OsNAC7	expressed in the vascular tissue	Yamaguchi M, Kubo M, Fukuda H, Demura T (2008) Vascular-related NAC-DOMAIN7 is involved in the differentiation of all types of xylem vessels in Arabidopsis roots and shoots. Plant J. 55(4),652-64.
2c	JcNAC016	29728.m000815	ANAC030 (AT1G71930.1)	I-OsNAC7	plant metaxylem and protoxylem vessel formation	Kubo M, Udagawa M, Nishikubo N, Horiguchi G, Yamaguchi M, Ito J, Mimura T, Fukuda H, Demura T (2005) Transcription switches for protoxylem and metaxylem vessel formation. Genes Dev. 19(16),1855-60.	Os08g01330.1
							Os04g59470.1
2d	JcNAC015	29382.m000084	ANAC070 (AT4G10350.1)	I-OsNAC7	BRN2, SMB, BRN1, and BRN2 act to regulate root cap maturation, in a partially redundant fashion	Bennett T, van den Toorn A, Sanchez-Perez GF, Campilho A, Willemsen V, Snel B, Scheres B (2010) SOMBRERO, BEARSKIN1, and BEARSKIN2 regulate root cap maturation in Arabidopsis.Plant Cell 22(3), 640-54.
			ANAC015 (AT1G33280.1)	I-OsNAC7	BRN1, Regulate Root Cap Maturation	Bennett T, van den Toorn A, Sanchez-Perez GF, Campilho A, Willemsen V, Snel B, Scheres B (2010) SOMBRERO, BEARSKIN1, and BEARSKIN2 regulate root cap maturation in Arabidopsis.Plant Cell 22(3), 640-54.
2e	JcNAC014	29725.m000235	ANAC033 (AT1G79580.2)	I-OsNAC7	control the orientation of cell division plane in Arabidopsis root stem cells	Willemsen V, Bauch M, Bennett T, Campilho A, Wolkenfelt H, Xu J, Haseloff J, Scheres B (2008) The NAC domain transcription factors FEZ and SOMBRERO control the orientation of cell division plane in Arabidopsis root stem cells. Dev. Cell 15, 913–922.	Os06g33940.1
							Os02g15340.1
2f	JcNAC013	30068.m002591	ANAC012 (AT1G32770.1)	I-OsNAC7	formation of secondary walls in woody tissues	Mitsuda N, Iwase A, Yamamoto H, Yoshida M, Seki M, Shinozaki K, Ohme-Takagi M (2007) NAC transcription factors, NST1 and NST3, are key regulators of the formation of secondary walls in woody tissues of Arabidopsis. Plant Cell 19, 270-280.	Os06g04090.1
	JcNAC012	27964.m000369	ANAC043 (AT2G46770.1)	I-OsNAC7	formation of secondary walls in woody tissues	Mitsuda N, Iwase A, Yamamoto H, Yoshida M, Seki M, Shinozaki K, Ohme-Takagi M (2007) NAC transcription factors, NST1 and NST3, are key regulators of the formation of secondary walls in woody tissues of Arabidopsis. Plant Cell 19, 270-280.	Os08g02300.1
			ANAC066 (AT3G61910.1)	I-OsNAC7	NST1 and NST2 are redundant in regulating secondary wall thickening in anther walls.	21ST INTERNATIONAL CONFERENCE ON ARABIDOPSIS RESEARCH
3a	JcNAC025	29648.m002012	ANAC032 (AT1G77450.1)	I-ATAF	H2O2 responses	Inzé A, Vanderauwera S, Hoeberichts FA, Vandorpe M, Van Gaever T, Van Breusegem F (2012) A subcellular localization compendium of hydrogen peroxide-induced proteins. Plant Cell Environ. 35(2), 308-320.	Os01g66120.1	abiotic stress	OsNAC6, a member of the NAC gene family, is induced by various stresses in rice. Genes Genet Syst 80: 135-139.
	JcNAC024	30193.m000709	ANAC002 (AT1G01720.1)	I-ATAF	biotic and abiotic stress responses	Delessert C, Kazan K, Wilson IW, Van Der Straeten D, Manners J, Dennis ES, Dolferus R (2005) The transcription factor ATAF2 represses the expression of pathogenesis-related genes in Arabidopsis. Plant J. 43, 745-757. Wu Y, Deng Z, Lai J, Zhang Y, Yang C, Yin B, Zhao Q, Zhang L, Li Y, Xie Q (2009) Dual function of Arabidopsis ATAF1 in abiotic and biotic stress responses. Cell Res. 19, 1279-1290.	Os05g34830.1
			ANAC102 (AT5G63790.1)	I-ATAF	waterlogging	Christianson JA,Wilson IW, Llewellyn DJ,andDennis ES (2009) The lowoxygen induced NAC domain transcription factor ANAC102 affects viability of Arabidopsis thaliana seeds following low-oxygentreatment. Plant Physiol. 149, 1724–1738.	Os11g08210.1
			ANAC081 (AT5G08790.1)	I-ATAF	biotic and abiotic stress responses	Delessert C, Kazan K, Wilson IW, Van Der Straeten D, Manners J, Dennis ES, Dolferus R (2005) The transcription factor ATAF2 represses the expression of pathogenesis-related genes in Arabidopsis. Plant J. 43, 745-757. Wu Y, Deng Z, Lai J, Zhang Y, Yang C, Yin B, Zhao Q, Zhang L, Li Y, Xie Q (2009) Dual function of Arabidopsis ATAF1 in abiotic and biotic stress responses. Cell Res. 19, 1279-1290.
3b							Os03g60080.1	drought stress	Hu H, Dai M, Yao J et al (2006) Overexpressing a NAM, ATAF, and CUC (NAC) transcription factor enchances drought resistance and salt tolerance in rice. Proc Natl Acad Sci USA 103: 12987-12992.
							Os07g12340.1
							Os01g60020.1
3c	JcNAC027	29813.m001519	ANAC029 (AT1G69490.1)	I-NAP	leaf senescence	Guo YF, Gan SS (2006) AtNAP, a NAC family transcription factor, has an important role in leaf senescence. Plant J. 46, 601-612.	Os02g12310.1
	JcNAC022	30078.m002348	ANAC047 (AT3G04070.1)	I-AtNAC3	SPEEDY HYPONASTIC GROWTH, response to root flooding	Rauf M, Arif M, Fisahn J, Xue GP, Balazadeh S, Mueller-Roeber B (2013) NAC transcription factor speedy hyponastic growth regulates flooding-induced leaf movement in Arabidopsis. Plant Cell 25(12), 4941-55.	Os05g34310.1
	JcNAC023	30111.m000742					Os01g01430.1
	JcNAC026	29950.m001173					Os07g48450.1
							Os03g21060.1
							Os12g03040.1	biotic stress	Sun L, Zhang H, Li D et al (2013) Functions of rice NAC transcriptional factors, ONAC122 and ONAC131, in defense responses against Magnaporthe grisea. Plant Mol Biol 81: 41-56.
							Os11g03300.1	drought stress	Jeong Js, Kim YS, Baek KH et al (2010) Root-specific expression of OsNAC10 improves drought tolerance and grain yield in rice under field drought conditions. Plant Physiol 153: 185-197.
3d	JcNAC028	27961.m000091	ANAC056 (AT3G15510.1)	I-NAP	embryogenesis in Arabidopsis	Kunieda T, Mitsuda N, Ohme-Takagi M, Takeda S, Aida M, Tasaka M, Kondo M, Nishimura M, Hara-Nishimura I (2008) NAC family proteins NARS1/NAC2 and NARS2/NAM in the outer integument regulate embryogenesis in Arabidopsis. Plant Cell 20, 2631-2642.	Os07g37920.1	senescence	Distelfeld A, Pearce SP, Avni R et al (2012) Devergent functions of orthologous NAC transcription factors in wheat and rice. Plant Mol Biol 78: 515-524.
	JcNAC029	29851.m002359	ANAC018 (AT1G52880.1)	I-NAP	embryogenesis in Arabidopsis	Kunieda T, Mitsuda N, Ohme-Takagi M, Takeda S, Aida M, Tasaka M, Kondo M, Nishimura M, Hara-Nishimura I (2008) NAC family proteins NARS1/NAC2 and NARS2/NAM in the outer integument regulate embryogenesis in Arabidopsis. Plant Cell 20, 2631-2642.
			ANAC025 (AT1G61110.1)	I-NAP
3e	JcNAC021	28219.m000090	ANAC055 (AT3G15500.1)	I-AtNAC3	drought, high salinty, ABA signaling	Tran LS, Nakashima K, Sakuma Y, Simpson SD, Fujita Y, Maruyama K, Fujita M, Seki M, Shinozaki K, Yamaguchi-Shinozaki K (2004) Isolation and functional analysis of Arabidopsis stress-inducible NAC transcription factors that bind to a drought responsive cis-element in the EARLY RESPONSIVE TO DEHYDRATION STRESS 1 promoter. Plant Cell 16, 2481–2498
			ANAC019 (AT1G52890.1)	I-AtNAC3	defense disease, JA pathway	Bu QY, Jiang HL, Li CB, Zhai QZ, Zhang JY, Wu XQ, Sun JQ, Xie Q, Li CY (2008) Role of the Arabidopsis thaliana NAC transcription factors ANAC019 and ANAC055 in regulating jasmonic acid-signaled defense responses. Cell Res. 18, 756-767.
			ANAC072 (AT4G27410.2)	I-AtNAC3	biotic and abiotic stress responses	Fujita M, Fujita Y, Maruyama K, et al. A dehydration-induced NAC protein, RD26, is involved in a novel ABA-dependent stress-signaling pathway [J]. Plant J. 2004, 39 (60): 863-876.
4a	JcNAC047	30171.m000407	ANAC028 (AT1G65910.1)	I-ANAC011			Os03g02800.1	virus infection; Jasmonate pathway signalling	Yoshii M, Yamazaki M, Rakwal R et al (2010) The NAC transcription factor RIM1 of rice is a new regulator of jasmonate signalling. Plant J 61: 804-815.
			ANAC045 (AT3G03200.1)	I-ANAC011	sieve element morphogenesis	Furuta KM et al. (2014) Plant development. Arabidopsis NAC45/86 direct sieve element morphogenesis culminating in enucleation.Science. 345(6199):933-7.
			ANAC086 (AT5G17260.1)	I-ANAC011
4b	JcNAC048	30172.m000206	ANAC057 (AT3G17730.1)	I-ANAC011			Os09g38000.1
							Os09g38010.1
4c	JcNAC045	29827.m002555	ANAC071 (AT4G17980.1)	I-ANAC011	involved in tissue reunion in Arabidopsis	Asahina M, Azuma K, Pitaksaringkarn W, Yamazaki T, Mitsuda N, Ohme-Takagi M, Yamaguchi S, Kamiya Y, Okada K, Nishimura T, Koshiba T, Yokota T, Kamada H, Satoh S (2011) Spatially selective hormonal control of RAP2.6L and ANAC071 transcription factors involved in tissue reunion in Arabidopsis. Proc Natl Acad Sci USA 108(38), 16128-32.	Os10g42130.1
			ANAC096 (AT5G46590.1)	I-ANAC011	osmotic Stress Responses	Xu ZY, Kim SY, Hyeon do Y, Kim DH, Dong T, Park Y, Jin JB, Joo SH, Kim SK, Hong JC, Hwang D, Hwang I (2013) The Arabidopsis NAC transcription factor ANAC096 cooperates with bZIP-type transcription factors in dehydration and osmotic stress responses. Plant Cell 25(11), 4708-24.
			ANAC011 (AT1G32510.1)	I-ANAC011
4d	JcNAC043	28872.m000252	ANAC052 (AT3G10490.2)	I-NAC2			Os08g44820.1
	JcNAC044	28872.m000248	ANAC051 (AT3G10490.1)	I-NAC2	regulating Shoot Architecture in Arabidopsis	20TH INTERNATIONAL CONFERENCE ON ARABIDOPSIS RESEARCH	Os02g57650.1
			ANAC050 (AT3G10480.1)	I-NAC2
			ANAC077 (AT5G04400.1)	I-NAC2
			ANAC078 (AT5G04410.1)	I-NAC2	regulates flavonoids biosynthesis under high-light	Morishita T, Kojima Y, Maruta T, Nishizawa-Yokoi A, Yabuta Y, Shigeoka S (2009) Arabidopsis NAC transcription factor, ANAC078, regulates flavonoid biosynthesis under high-light. Plant Cell Physiol. 50(12), 2210-22.
			ANAC053 (AT3G10500.1)	I-NAC2	ROS under abscisic acid, leaf senescence	Lee S, Seo PJ, Lee HJ, Park CM (2012) A NAC transcription factor NTL4 promotes reactive oxygen species production during drought-induced leaf senescence in Arabidopsis. Plant J. 70, 831–844.
4e	JcNAC042	30136.m001048	ANAC103 (AT5G64060.1 )	I-NAC2	UVB-induced transcription in Arabidopsis.	Safrany J, Haasz V, Mate Z, Ciolfi A, Feher B, Oravecz A, Stec A, Dallmann G, Morelli G, Ulm R, Nagy F (2008) Identification of a novel cis-regulatory element for UV-B-induced transcription in Arabidopsis. Plant J. 54(3), 402-414.	Os05g35170.1
			ANAC082 (AT5G09330.1)	I-NAC2	VNI1, Xylem Vessel Formation	Yamaguchi M, Ohtani M, Mitsuda N, Kubo M, Ohme-Takagi M, Fukuda H, Demura T (2010) VND-INTERACTING2, a NAC domain transcription factor, negatively regulates xylem vessel formation in Arabidopsis. Plant Cell 22, 1249-1263.
4f	JcNAC046	29770.m000336	ANAC020 (AT1G54330.1)	I-ANAC011
4g	JcNAC049	28644.m000924	ANAC017 (AT1G34190.1)	I-NAC2			Os09g32040.1
			ANAC016 (AT1G34180.1)	I-NAC2	leaf senescence	Kim YS, Sakuraba Y, Han SH, Yoo SC, Paek NC (2013) Mutation of the Arabidopsis NAC016 transcription factor delays leaf senescence. Plant Cell Physiol. 54(10), 1660-72.
			ANAC013 (AT1G32870.1)	I-NAC2	UVB-induced transcription in Arabidopsis.	Safrany J, Haasz V, Mate Z, Ciolfi A, Feher B, Oravecz A, Stec A, Dallmann G, Morelli G, Ulm R, Nagy F (2008) Identification of a novel cis-regulatory element for UV-B-induced transcription in Arabidopsis. Plant J. 54(3), 402-414.
5a	JcNAC011	30128.m009035	ANAC083 (AT5G13180.1)	I-SENU5	VNI2, xylem vessel formation	Yang SD, Seo PJ, Yoon HK, Park CM (2011) The Arabidopsis NAC transcription factor VNI2 integrates abscisic acid signals into leaf senescence via the COR/RD genes. Plant Cell 23, 2155-2168.	Os12g29330.1	ONAC001
	JcNAC010	30147.m014441	ANAC041 (AT2G33480.1)	I-SENU5	positive regulator of seed germination under salinity	Balazadeh S, Siddiqui H, Allu AD, Matallana-Ramirez LP, Caldana C,Mehrnia M (2010) A gene regulatory network controlled by the NAC transcription factor ANAC092/AtNAC2/ORE1 during salt-promoted senescence. Plant J. 62, 250–264.	Os11g31340.1
	JcNAC060	30131.m007019	ANAC097 (AT5G50820.1)	II-unknown (closed to ONAC001)	dehydration stress memory genes	Ding Y, Liu N, Virlouvet L, Riethoven JJ, Fromm M, Avramova Z (2013) Four distinct types of dehydration stress memory genes in Arabidopsis thaliana. BMC Plant Biol. 13,229.	Os11g31360.1
	JcNAC058	30138.m004001	ANAC084 (AT5G14000.1)	II-unknown (closed to ONAC001)	positive regulator of seed germination under salinity	Balazadeh S, Siddiqui H, Allu AD, Matallana-Ramirez LP, Caldana C,Mehrnia M (2010) A gene regulatory network controlled by the NAC transcription factor ANAC092/AtNAC2/ORE1 during salt-promoted senescence. Plant J. 62, 250–264.	Os11g31380.1
							Os11g31330.1
							Os09g33490.1
							Os08g42400.1
							Os01g70110.1
5b	JcNAC054	29764.m000758	ANAC091 (AT5G24590.2)	I-TIP			Os06g01230.1
	JcNAC055	30068.m002619	ANAC062 (AT3G49530.1)	I-TIP	positive regulator of pathogen resistance	Seo PJ, Kim MJ, Park JY, Kim SY, Jeon J, Lee H (2010) Cold activation of a plasma membrane-tethered NAC transcription factor induces a pathogen resistance response in Arabidopsis. Plant J. 61, 661–671	Os08g06140.1
			ANAC014 (AT1G33060.1)	I-TIP
			NTL9 (AT4G35580.1)	I-TIP	osmotic stress responses, leaf senescence	Yoon HK,Kim SG,Kim SY, Park CM (2008).Regulation of leaf senescence by NTL9-mediated osmotic stress signaling in Arabidopsis. Mol.Cells 25,438–445.
5c	JcNAC050	30055.m001612	ANAC089 (AT5G22290.1)	I-OsNAC8	negatively regulates floral initiation in Arabidopsis thaliana; as redox-dependent suppressor of stromal ascorbate peroxidase gene expression	Klein P, Seidel T, Stöcker B, Dietz KJ (2012) The membrane-tethered transcription factor ANAC089 serves as redox-dependent suppressor of stromal ascorbate peroxidase gene expression. Front Plant Sci. 3, 247.	Os01g15640.1
			ANAC060 (AT3G44290.1)	I-OsNAC8
			ANAC040 (AT2G27300.1)	I-OsNAC8	salt tolerance, GA, and ABA pathway	Kim SG, Lee AK, Yoon HK, Park CM (2008) A membrane-bound NAC transcription factor NTL8 regulates gibberellicacid-mediated salt signaling in Arabidopsisseedgermination. Plant J. 55, 77–88.
6a	JcNAC035	30063.m001417	ANAC034 (AT2G02450.1)	I-ONAC022	LONG VEGETATIVE PHASE 1,; INVOLVED IN: multicellular organismal development;altering the leaf angle, cell wall composition, and flowering time of switchgrass	Xu B, Sathitsuksanoh N, Tang Y, Udvardi MK, Zhang JY, Shen Z, Balota M, Harich K, Zhang PY, Zhao B (2012) Overexpression of AtLOV1 in Switchgrass alters plant architecture, lignin content, and flowering time. PLoS One 7(12), e47399.	Os08g02160.1
	JcNAC036		ANAC035 (AT2G02450.2)	I-ONAC022			Os01g66490.1
				I-ONAC022			Os05g34600.1
6b	JcNAC032	29813.m001479	ANAC009 (AT1G26870.1)	I-ONAC022	FEZ, regulation of stem cell	Willemsen V, Bauch M, Bennett T, Campilho A, Wolkenfelt H, Xu J, Haseloff J, Scheres B (2008) The NAC domain transcription factors FEZ and SOMBRERO control the orientation of cell division plane in Arabidopsis root stem cells. Dev. Cell 15, 913-922.	Os08g33910.1	salt stress	Yokotani N, Ichikawa T, Kondou Y et al (2009) Tolerance to various environmental stresses conferred by the salt-responsive rice gene ONAC063 in transgenic Arabidopsis. Planta 229: 2065-1075
	JcNAC031	29032.m000021	ANAC094 (AT5G39820.1)	I-ONAC022
6c	JcNAC030	30169.m006343	ANAC042 (AT2G43000.1)	I-ONAC022	regulation of camalexin biosynthesis, phthogen infection	Saga H, Ogawa T, Kai K, Suzuki H, Ogata Y, Sakurai N (2012). Identification and characterization of ANAC042, a transcription factor family gene involved in the regulation of camalexin biosynthesis in Arabidopsis. Mol.Plant Microbe.Interact. 25, 684–696.	Os07g04560.1
			AT3G12910.1 (ANAC106)	I-ONAC022			Os03g56580.1
							Os12g43530.1
7a	JcNAC095	29983.m003125	ANAC010 (AT1G28470.1)	II-ONAC003	secondary cell wall formation and development	Grant EH, Fujino T, Beers EP, Brunner AM (2010) Characterization of NAC domain transcription factors implicated in control of vascular cell differentiation in Arabidopsis and Populus. Planta 232, 337-352.	Os05g48850.1
	JcNAC096	30190.m010767	ANAC073 (AT4G28500.1)	II-ONAC003	secondary cell wall formation and development	Hussey SG, Mizrachi E, Spokevicius AV, Bossinger G, Berger DK, Myburg AA (2011) SND2, a NAC transcription factor gene, regulates genes involved in secondary cell wall development in Arabidopsis fibres and increases fibre cell area in Eucalyptus. BMC Plant Biol. 11, 173.	Os01g48130.1
7b	JcNAC094	29912.m005354	ANAC075 (AT4G29230.1)	II-ONAC003	secondary Cell Wall-Deficient	Sakamoto S, Mitsuda N (2014) Reconstitution of a Secondary Cell Wall in a Secondary Cell Wall-Deficient Arabidopsis Mutant. Plant Cell Physiol. 2014 Dec 21. pii: pcu208. [Epub ahead of print]	Os06g36480.1
			ANAC099 (AT5G56620.1)	II-ONAC003			Os05g10620.1
							Os01g09550.1
7c	JcNAC092	29738.m001046	ANAC008 (AT1G25580.1)	II-ONAC003	SOG1, suppressor of gamma response 1	Yoshiyama K, Conklin PA, Huefner ND, Britt AB (2009) Suppressor of gamma response 1 (SOG1) encodes a putative transcription factor governing multiple responses to DNA damage. Proc. Natl. Acad. Sci. USA 106, 12843-12848.	Os03g12120.1
							Os06g15690.1	drought stress	Nuruzzaman M, Sharoni AM, Satoh K et al (2012) Comprehensive gene expression analysis of the NAC gene family under normal growth conditions, hormone treatment, and drought stress conditions in rice using near-isogenic lines (NILs) generated from crossing Aday Selection (drought tolerant) and IR64. Mol Genet Genomics 287: 389-410.
7d	JcNAC093	29917.m002016	ANAC085 (AT5G14490.1)	II-ONAC003			Os02g38130.1
			ANAC044 (AT3G01600.1)	II-ONAC003
7e	JcNAC020	29992.m001406	ANAC104 (AT5G64530.1)	II-unknown	lignocellulose synthesis and programmed cell death in xylem	Zhao C, Avci U, Grant EH, Haigler CH, Beers EP (2007) XND1, a member of the NAC domain family in Arabidopsis thaliana, negatively regulates lignocellulose synthesis and programmed cell death in xylem. Plant J 53: 425-436.	Os04g35660.1
		29683.m000467					Os02g34970.1	drought stress	Nuruzzaman M, Sharoni AM, Satoh K et al (2012) Comprehensive gene expression analysis of the NAC gene family under normal growth conditions, hormone treatment, and drought stress conditions in rice using near-isogenic lines (NILs) generated from crossing Aday Selection (drought tolerant) and IR64. Mol Genet Genomics 287: 389-410.
7f	JcNAC097	30170.m013995					Os10g21560.1
8a	JcNAC033	29797.m000353	ANAC036 (AT2G17040.1)	I-ONAC022	growth of leaf cells	Kato H, Motomura T, Komeda Y, Saito T, Kato A (2010) Overexpression of the NAC transcription factor family gene ANAC036 results in a dwarf phenotype in Arabidopsis thaliana.J Plant Physiol. 167(7):571-7.	Os06g51070.1
	JcNAC034	29830.m001415					Os03g04070.1
8b	JcNAC037	30055.m001588	ANAC061 (AT3G44350.1)	I-TERN	chitin response gene	Libault M, Wan J, Czechowski T, Udvardi M, Stacey G (2007) Identification of 118 Arabidopsis transcription factor and 30 ubiquitin-ligase genes responding to chitin, a plant-defense elicitor. Mol. Plant Microbe Interact. 20, 900-911.	Os11g05614.1
	JcNAC040	30032.m000479	ANAC090 (AT5G22380.1)	I-TERN			Os12g05990.1
	JcNAC041	28629.m000575					Os01g64310.1
	JcNAC039						Os05g37080.1
	JcNAC038
The NAC genes that were not classified into the determined orthologous groups
1L	JcNAC091	28011.m000080
3L	JcNAC052	29000.m000028
	JcNAC053	29630.m000811
	JcNAC051	30174.m009129
	JcNAC056	29841.m002790
	JcNAC057	30169.m006458
	JcNAC059	29838.m001708
		29838.m001714
4/5L	JcNAC061	30170.m013849
5bL	JcNAC068	30076.m004476	ANAC001 (AT1G01010.1)	II-ANAC001
	JcNAC069	30076.m004477	ANAC003 (AT1G02220.1)	II-ANAC001
	JcNAC070	30073.m002274	ANAC004 (AT1G02230.1)	II-ANAC001
	JcNAC075	30073.m002273	ANAC005 (AT1G02250.1)	II-ANAC001
	JcNAC076	30076.m004487	ANAC048 (AT3G04420.1)	II-ANAC001
	JcNAC071	30076.m004486	ANAC049 (AT3G04430.1)	II-ANAC001
	JcNAC072	30076.m004475	ANAC067 (AT4G01520.1)	II-ANAC001
	JcNAC073	30076.m004478	ANAC068 (AT4G01540.1)	II-ANAC001	cytokinin-mediated cell division	Kim YS, Kim SG, Park JE, Park HY, Lim MH, Chua NH, Park CM (2006) A membrane-bound NAC transcription factor regulates cell division in Arabidopsis. Plant Cell. 18(11):3132-44.
	JcNAC074	30076.m004483	ANAC069 (AT4G01550.1)	II-ANAC001	salt response	Park J, Kim YS, Kim SG, Jung JH, Woo JC, Park CM (2011) Integration of auxin and salt signals by the NAC transcription factor NTM2 during seed germination in Arabidopsis.Plant Physiol. 156(2):537-49.
	JcNAC062	30076.m004490
	JcNAC063
	JcNAC064
	JcNAC065
	JcNAC066
	JcNAC067
SI (single intron containing gene)	JcNAC078
	JcNAC082
	JcNAC083
	JcNAC084
	JcNAC085
	JcNAC086
	JcNAC087
	JcNAC088
	JcNAC089
	JcNAC090
IL1 (intronless gene 1)	JcNAC077	29686.m000865	ANAC027 (AT1G64105.1)	II-unknown			Os03g62470.1
IL2 (intronless gene 2)	JcNAC079	29679.m000378	ANAC088 (AT5G18300.1)	II-unknown			Os03g61249.1
	JcNAC098	27744.m000093	ANAC023 (AT1G60280.1)	II-unknown			Os03g61319.1
	JcNAC099	29657.m000471	ANAC024 (AT1G60350.1)	II-unknown			Os01g48446.1
	JcNAC100	29657.m000474	ANAC107 (AT1G60300.1)	no			Os09g12380.1
	JcNAC080	29657.m000465	ANAC108 (AT1G60340.1)	no			Os11g04470.1
	JcNAC081	29983.m003135	ANAC109 (AT1G60380.1)	no			Os11g07790.1
		29346.m000115					Os12g04230.1
		29983.m003137					Os12g22630.1
		48859.m000017					Os12g22940.1
		29657.m000482					Os12g20390.1
		29657.m000483					Os02g18460.1
		29908.m006143					Os02g18470.1
		29657.m000463					Os08g23880.1
							Os07g09740.1
							Os07g09830.1
							Os07g09860.1
							Os05g25960.1
							Os07g17180.1
							Os07g27330.1
							Os03g39050.1
							Os03g39100.1
							Os07g13920.1
Others		29673.m000906	ANAC063 (AT3G55210.1)	ANAC063			Os10g09820.1
		29673.m000910	ANAC064 (AT3G56530.1)	ANAC063			Os11g04960.1
			ANAC065 (AT3G56560.1)	ANAC063			Os01g59640.1
			ANAC093 (AT5G39690.1)	ANAC063			Os10g26240.1
			ANAC006 (AT1G03490.1)	II-unknown			Os10g26270.1
			ANAC095 (AT5G41090.1)	II-unknown	male gametophyte development	Reňák D, Dupl'áková N, Honys D (2012) Wide-scale screening of T-DNA lines for transcription factor genes affecting male gametophyte development in Arabidopsis.Sex Plant Reprod. 25(1):39-60.	Os10g25620.1
			ANAC110 (AT3G56520.1)	no			Os10g25640.1
							Os10g27360.1
							Os10g27390.1
		28229.m000059*
		30076.m004482*
		30157.m000796*
		* Not used for allginment and phylogenetic tree due to their incomplete NAC donmain sequences
