# Supplementary material for: Genome-Wide Analysis of the NAC Gene Family in Physic Nut (Jatropha curcas L.)
Source: PLoS One. 2015 Jun 30;10(6):e0131890. doi: 10.1371/journal.pone.0131890 (PMC4488383; doi:10.1371/journal.pone.0131890)
Supplement: S4 Table — (XLS) [file pone.0131890.s007.xls]

## Sheet: S4 Table
S4 Table. The expression of JcNAC genes based on digital gene expression analysis
* TPM (number of transcripts per million tags). Data for roots, stems, and leaves are the average value of 6 biological repeats. Data for seed come from Jiang, H.W., et al., 2012. Global analysis of gene expression profiles in developing physic nut (Jatropha curcas L.) seeds. PLoS One 7, e36522.
** "0.00" The expresion is not available
*** EST of its ortholog was detected in J. integerrima L.
****Genes were designated stress response if only the change level was greater than two-fold and TPM greater than or equal to 5 at one time point (two repeats). D, drought; S, salinity; -N, nitrogen deficiency; -P, phosphate deficiency; two biological repeats.
Genes	EST	Expression level in different tissues (TPM)*					Stress responose****		Drought stress												Salt stress												Phosphorus deficiency								Nitrogen deficiency
									Root						Leaf						Root						Leaf						Root				Leaf				Root				Leaf
		Roots	Stems	Leaves	S1	S2	Roots	Leaves	The first repeat			The second repeat			The first repeat			The second repeat			The first repeat			The second repeat			The first repeat			The second repeat			The first repeat		The second repeat		The first repeat		The second repeat		The first repeat		The second repeat		The first repeat		The second repeat
									1 day	4 days	7 days	1 day	4 days	7 days	1 day	4 days	7 days	1 day	4 days	7 days	2 hours	2 days	7 days	2 hours	2 days	7 days	2 hours	2 days	7 days	2 hours	2 days	7 days	2 hours	2 days	2 hours	2 days	2 hours	2 days	2 hours	2 days	2 hours	2 days	2 hours	2 days	2 hours	2 days	2 hours	2 days
JcNAC001	√	5.735	0.731667	0.371667	0.306667	2.5875	D, S, -P		1.66337	1.2871	2.42857	0.206759	17.5294	16.3764							1.64185	0.541935	9.84347	0.124378	31.4559	4							0.360719	2.02581	0.138237	4.64706
JcNAC002	√	4.49833	0.311667	0.283333	8.77333	0.8525	-P																										0.95086	2.18455	6.67606	5.33333
JcNAC003	√	24.92	9.01333	3.43333	1.2	8.3275
JcNAC004	†***	"0.00"**	0	0	0	0
JcNAC005	√	18.8267	0	0	0	0
JcNAC006	√	21.485	0.055	0	0	0	-P, -N																										1.58447	2.13934	1.78935	2.35988					1.54255	2.85246	1.93543	1.96995
JcNAC007	√	3.115	0.173333	0	1.97667	2.65
JcNAC008	√	3.63167	5.85333	14.235	0	0.66	D, -P	D	1.37273	2.37201	1.18242	1.00578	4.70588	0.177165	1.99213	0.76781	9.71053	2	0.378092	2.05858													1.46179	3.41638	4.9	3.35294
JcNAC009	√	4.03667	2.27833	0.256667	2.33333	0.2075	D, -N, -P		3.61603	1.83377	0.548148	4.98851	1.75824	0.607383																			2.45515	1.92348	9.58491	2.24908					1.04319	3.15303	8.69811	2.20147
JcNAC010	√	5.98167	7.335	3.32	1.16333	1.8025		-N
JcNAC011	√	114.008	137.387	119.463	263.95	27.39
JcNAC012	√	17.605	2.82333	0	0	0
JcNAC013	†	39.99	5.77667	0	0.306667	0
JcNAC014	√	1.68167	0.8	0.735	0	2.1025
JcNAC015	√	0.551667	0.2	0.0583333	0	0
JcNAC016	√	0.0583333	0	0	0	0
JcNAC017	√	1.49333	0	0.565	3.00667	0
JcNAC018	√	0.546667	0	0.448333	1.43	0
JcNAC019	†	0.321667	0	0	0	0
JcNAC020	√	2.28333	0.255	0.421667	0	0	D, -N		2.42373	0.670968	3.45993	2.11538	7.47059	7.75714																											0.985876	2.75484	0.625	2.44538
JcNAC021	√	13.315	11.6767	27.7183	7.80333	25.5775	D, S , -N -P	D, -P	6.86946	2.74516	7.94585	3.05963	55.8201	4.42916	1.02083	1.48551	2.65192	0.55102	0.825	19.8088	2.45766	1.79032	6.83276	0.369795	13.7155	2.12412							0.541488	4.98065	1.17449	10.2803	0.974584	1.71739	0.748691	2.29167	0.54	0.53	0.32	0.89
JcNAC022	†	6.76167	1.95833	0.508333	0.77	0.3725
JcNAC023	no	0	0	0	0	0
JcNAC024	√	4.00333	2.12167	7.105	6.72333	4.26	S, -N														0.495292	3.94118	2.63487	0.264126	13	6															0.559322	0.548128	0.0486202	0.576369
JcNAC025	√	39.1833	17.3367	101.883	64.6733	74.615	D, S, -N, -P		0.714565	0.787916	3.30134	0.540025	1.85759	14.9973							3.64998	0.33026	15.9054	0.259241	10.8465	3.9336							0.648852	1.8646	0.735711	3.58228					0.324991	0.370954	0.591923	0.679801
JcNAC026	√	12.115	0.916667	12.9983	0.346667	3.8675	D, S , -N, -P	S	1.95956	3.89446	1.74229	0.899927	3.16162	8.12111							0.65373	2.03958	5.55968	0.317659	7.72121	3.11462	0.565492	0.496368	2.30864	6.06637	1.15919	5.31232	0.620464	4.02902	0.635318	9.57172					0.641633	0.888	0.409485	0.693256
JcNAC027	√	17.32	0.0583333	0.085	1.42	2.1575	D, S , -P		1.94967	3.45185	1.51368	0.639887	10.2555	8.16575							1.09539	2.9679	7.87935	0.358902	22.0073	2.31308							0.50911	5.38272	0.395202	30.6131
JcNAC028	√	4.40667	4.985	2.23333	43.9367	18.5725
JcNAC029	√	0	0.055	0.115	6.06	21.24
JcNAC030	√	4.44	0.32	0.113333	0	0	D, S, -N, -P		1.26939	3.5871	0.26209	2.52881	3.36486	0.106299							1.20459	3.36129	0.408736	6.06452	1.73874	0.724409							1.2716	3.28387	9.14516	2.36937					2.02998	4.73548	4.45968	2.13063
JcNAC031	√	0.79	0	0	0	0
JcNAC032	no	0.47	0	0	0	0
JcNAC033	√	6.45833	0.733333	17.6367	5.10333	0		D, -P							0.904134	0.796124	4.17088	0.116592	1.15116	17.0699																	2.35438	0.131008	2.10863	1.39535
JcNAC034	√	1.19	0.62	0.256667	0	0
JcNAC035	√	0.66	0	18.6717	0	0		D							0.290591	1.56556	2.06193	0.383868	0.875332	2.02344
JcNAC036	†	0	0	0	0	0
JcNAC037	√	0.641667	0	3.55667	7.75	0.0875		-P																													3.72193	2.44928	3.27586	1.88321
JcNAC038	†	0	0.0866667	0	0	0
JcNAC039	√	0	0	0	0	0
JcNAC040	†	0	0.055	0	0	0
JcNAC041	†	0	0	0	0	0
JcNAC042	√	4.73	2.605	3.835	30.9667	34.175
JcNAC043	√	50.6667	29.0667	30.95	82.55	60.065
JcNAC044	√	19.415	24.62	25.5667	24.88	12.3375		D, S							0.966641	0.942508	2.64655	0.754458	1.48725	1.91864							0.572517	0.638532	2.38075	0.961847	2.1184	2.81627
JcNAC045	√	4.06833	0.771667	0.115	0	0
JcNAC046	†	0.29	0.055	0	0	0
JcNAC047	√	1.85167	0.823333	0.57	0	0
JcNAC048	√	2.135	1.92333	0.656667	1.33	0.085
JcNAC049	√	42.16	26.0783	47.545	42.04	15.28
JcNAC050	√	2.705	1.085	0.258333	0.22	26.46	-P																										1.53043	1.74839	2.11364	1.91597
JcNAC051	√	1.09167	1.51167	0.17	1.36333	1.1275
JcNAC052	no	0.0566667	0	0	1.35667	0.4475
JcNAC053	no	0	0.0833333	0	0	0
JcNAC054	√	18.3967	13.5917	14.4167	150.277	19.885		D							1.25185	0.509459	2.54393	0.554291	0.865889	4.67723
JcNAC055	√	32.895	15.3817	22.305	47.87	22.185		D							1.01575	1.03117	1.72727	0.906535	1.73684	2.55864
JcNAC056	no	0	0	0	0	0
JcNAC057	√	0	0.11	0	0	0
JcNAC058	†	0.1	0	0	0	0
JcNAC059	no	0	0.4	0	0	0
JcNAC060	√	35.085	18.055	2.925	8.69333	0.1375	-P																										2.25657	0.952937	2.13028	3.0942
JcNAC061	√	3.655	3.51833	2.24167	6.42667	3.0125	D, S		1.37037	0.563805	6.35556	0.852542	3.84685	2.93393							3.29108	0.310905	6.78519	1.58192	3.86937	2.73574
JcNAC062	√	0	0	0	0	0
JcNAC063	√	0	0	0	0	0
JcNAC064	no	0	0	0	0	0
JcNAC065	√	4.11167	2.62	4.5	3.59333	2.8675	S, -P	D							2.35657	0.709544	2.00284	3.11667	1.41718	1.09609	3.26554	3.12791	0.844127	3.3871	0.410557	1.24213							2.78531	1.77326	2.32258	0.926686
JcNAC066	√	1.62167	2.35667	0.97	2.34667	0.2625
JcNAC067	√	17.6433	10.4133	10.2133	9.97	15.035	S														0.348387	1.1272	2.72864	0.614504	1.92102	1.20245
JcNAC068	no	0	0	0	0	0
JcNAC069	no	0.0566667	0	0.625	0	0
JcNAC070	√	32.8817	14.86	14.5017	22.2067	1.155
JcNAC071	√	2.5625	1.37	0.555	0	0.8525
JcNAC072	√	0.666667	0.253333	0.681667	3.88333	0.3925
JcNAC073	√	9.00333	10.8567	5.50833	16.9	16.2675	-N	D							1.77215	0.498182	3.42487	4.83981	1.84615	4.44898																									2.3792	2.63273	0.580822	2.6014
JcNAC074	√	1.50333	0.885	3.96167	0	0		-N																																					3.89109	0.320388	1.82759	0.9
JcNAC075	√	0.0583333	0	0	0	0
JcNAC076	†	0.75	2.805	6.94	0	0
JcNAC077	√	0.773333	0.291667	1.36167	0	0
JcNAC078	no	0	0	0	0	0
JcNAC079	†	0	0.0583333	0	0	0
JcNAC080	√	0.205	0.0583333	0.113333	0	0
JcNAC081	√	0.118333	0	0.258333	0	0
JcNAC082	†	0	0	0	0	0
JcNAC083	†	0	0	0	0	0
JcNAC084	no	0	0	0	0	0
JcNAC085	no	0	0.11	0	0	0
JcNAC086	no	0	0	0	0	0
JcNAC087	no	0	0	0	0	0
JcNAC088	no	0	0	0	0	0
JcNAC089	no	0	0	0	0	0
JcNAC090	†	0	0.055	0	0	0
JcNAC091	no	1.075	0.055	0	0	0
JcNAC092	√	41.4583	21.925	11.7283	64.44	13.2825		D							0.480023	1.22039	1.99006	0.404709	1.98833	1.98214
JcNAC093	√	4.59833	1.84167	0	1.65333	1.1475	S, -N														0.329412	1.94881	0.308953	4.23387	0.249372	0.507463															2.13412	2.4471	4.31452	1.1272
JcNAC094	√	26.92	4.46333	4.07667	2.75	9.975																																							2.09825	1.30343	2.66906	0.665996
JcNAC095	√	53.895	2.12833	4.35667	0	0
JcNAC096	√	2.40833	0.62	0.455	0	0
JcNAC097	√	13.86	2.2625	5.2425	47.62	5.99		D							1.43544	0.995851	2.53117	0.549714	1.1	2.08391
JcNAC098	no	0	0	0	0	0
JcNAC099	no	0	0	0	0	0
JcNAC100	no	0	0.055	0	0	0
		0	2	4	8	16
