# Supplementary material for: Genome-Wide Analysis of the NAC Gene Family in Physic Nut (Jatropha curcas L.)
Source: PLoS One. 2015 Jun 30;10(6):e0131890. doi: 10.1371/journal.pone.0131890 (PMC4488383; doi:10.1371/journal.pone.0131890)
Supplement: S5 Table — (XLS) [file pone.0131890.s008.xls]

## Sheet: Table A
S5 Table. Putative cis-acting elements enriched in promoters of JcNAC genes exposed to four different stresses
A. cis-acting elements enriched in promoters of JcNAC genes exposed to drought stress
cis-acting elements predicted from PLACE
Site NO. in PLACE	Site Name in PLACE	Signal sequence	Decription	pubmid
cis-acting elements respond to drought stress in Root
S000457	WBOXNTERF3	TGACY	wounding response	15509567
S000447	WRKY71OS	TGAC	gibberellin signaling response	15047897
S000098	ROOTMOTIFTAPOX1	ATATT	promoters of rolD	7581519
S000245	POLLEN1LELAT52	AGAAA	pollen specific activation	9678581
S000407	MYCCONSENSUSAT	CANNTG	dehydration-response	12509522
S000378	GTGANTG10	GTGA	promoter of late pollen gene g10	11414616
S000453	GT1GMSCAM4	GAAAAA	pathogen- and salt-induced reaction	15310827
S000198	GT1CONSENSUS	GRWAAW	SA-inducible gene expression	10437823
S000039	GATABOX	GATA	promoter of all LHCII type I Cab genes	2651885
S000144	EBOXBNNAPA	CANNTG	R response element	15821875
S000265	DOFCOREZM	AAAG	carbon metabolism	10758479
S000493	CURECORECR	GTAC	copper-response element	10692397
S000449	CACTFTPPCA1	YACT	promoter of phosphoenolpyruvate carboxylase gene	15100398
S000028	CAATBOX1	CAAT	pea legumin gene expression	2710102
S000454	ARR1AT	NGATT	cytokinin response	15258171
cis-acting elements respond to drought stress in Leaf
S000454	ARR1AT	NGATT	cytokinin response	15258171
S000028	CAATBOX1	CAAT	pea legumin gene expression	2710102
S000449	CACTFTPPCA1	YACT	promoter of phosphoenolpyruvate carboxylase gene	15100398
S000265	DOFCOREZM	AAAG	carbon metabolism	10758479
S000039	GATABOX	GATA	promoter of all LHCII type I Cab genes	2651885
S000198	GT1CONSENSUS	GRWAAW	SA-inducible gene expression	10437823
S000378	GTGANTG10	GTGA	promoter of late pollen gene g10	11414616
S000067	MARTBOX	TTWTWTTWTT	scaffold attachment region	2695485
S000245	POLLEN1LELAT52	AGAAA	pollen specific activation	9678581
S000098	ROOTMOTIFTAPOX1	ATATT	promoters of rolD	7581519
S000103	SEF4MOTIFGM7S	RTTTTTR	beta-conglycinin interaction	1893110
S000203	TATABOX5	TTATTT	glutamine synthetase	7630938
S000457	WBOXNTERF3	TGACY	wounding response	15509567
S000447	WRKY71OS	TGAC	gibberellin signaling response	15047897
cis-acting elements predicted from MEME
	Regular expression of motif from MEME	Log likelihood ratio	E-value	Motif logo
cis-acting elements respond to drought stress in Root
motif 1	KRAGAGRGAGAK	161	6.0e-006
motif 2	SVCMYCCYCWM	142	2.3e-002
motif 3	YCMWCCDCCWT	132	1.0e-002
motif 4	GTGGGGYY	90	5.2e-002
motif 5	BVCWCGTSWYM	116	2.0e-003
cis-acting elements respond to drought stress in Leaf
motif 1	GGMYMCWYYWC	125	7.0e-004
motif 2	CRWCCHWMYCCA	112	2.0e-002
motif 3	CMGSCTTCAGSS	51	1.1e-004
motif 4	CCMYSTSWSAY	104	5.6e-003
motif 5	CTYYMTCWWYWT	115	1.2e-004

## Sheet: Table B
S5 Table. Putative cis-acting elements enriched in promoters of JcNAC genes exposed to four different stresses
B. cis-acting elements enriched in promoters of JcNAC genes exposed to salinity stress
cis-acting elements predicted from PLACE
Site NO. in PLACE	Site Name in PLACE	Signal sequence	Decription	pubmid
cis-acting elements respond to salinity stress in Root
S000028	BIHD1OS	TGTCA	disease resistance responses	16163610
S000030	BOXIINTPATPB	ATAGAA	binding to NCII promoter	10488244
S000039	CAATBOX1	CAAT	pea legumin gene expression	2710102
S000067	DOFCOREZM	AAAG	carbon metabolism	10758479
S000098	EBOXBNNAPA	CANNTG	R response element	15821875
S000103	GT1CONSENSUS	GRWAAW	SA-inducible gene expression	10437823
S000144	GT1GMSCAM4	GAAAAA	pathogen- and salinity-induced reaction	15310827
S000198	MARTBOX	TTWTWTTWTT	scaffold attachment region	2695485
S000203	MYCCONSENSUSAT	CANNTG	dehydration-response	12509522
S000245	ROOTMOTIFTAPOX1	ATATT	promoters of rolD	7581519
S000265	SEF4MOTIFGM7S	RTTTTTR	beta-conglycinin interaction	1893110
S000296	TATABOX5	TTATTT	glutamine synthetase	7630938
S000378	WRKY71OS	TGAC	gibberellin signaling response	15047897
S000387	BIHD1OS	TGTCA	disease resistance responses	16163610
S000395	CAATBOX1	CAAT	pea legumin gene expression	2710102
S000407	CCAATBOX1	CCAAT	Heat shock element	1736093
S000447	EBOXBNNAPA	CANNTG	R response element	15821875
S000449	GT1CONSENSUS	GRWAAW	SA-inducible gene expression	10437823
S000453	GT1GMSCAM4	GAAAAA	pathogen- and salinity-induced reaction	15310827
S000454	MYCCONSENSUSAT	CANNTG	dehydration-response	12509522
S000457	ROOTMOTIFTAPOX1	ATATT	promoters of rolD	7581519
S000498	WBOXNTERF3	TGACY	wounding response	15509567
cis-acting elements respond to salinity stress in Leaf
S000454	ARR1AT	NGATT	cytokinin response	15258171
S000498	BIHD1OS	TGTCA	disease resistance responses	16163610
S000028	CAATBOX1	CAAT	pea legumin gene expression	2710102
S000449	CACTFTPPCA1	YACT	promoter of phosphoenolpyruvate carboxylase gene	15100398
S000265	DOFCOREZM	AAAG	carbon metabolism	10758479
S000039	GATABOX	GATA	promoter of all LHCII type I Cab genes	2651885
S000198	GT1CONSENSUS	GRWAAW	SA-inducible gene expression	10437823
S000453	GT1GMSCAM4	GAAAAA	pathogen- and salinity-induced reaction	15310827
S000378	GTGANTG10	GTGA	promoter of late pollen gene g10	11414616
S000067	MARTBOX	TTWTWTTWTT	scaffold attachment region	2695485
S000098	ROOTMOTIFTAPOX1	ATATT	promoters of rolD	7581519
S000103	SEF4MOTIFGM7S	RTTTTTR	beta-conglycinin interaction	1893110
S000387	TAAAGSTKST1	TAAAG	K+ influx channel of guard cells	11737782
S000390	WBOXATNPR1	TTGAC	disease resistance	12068113
S000457	WBOXNTERF3	TGACY	wounding response	15509567
S000447	WRKY71OS	TGAC	gibberellin signaling response	15047897
S000245	POLLEN1LELAT52	AGAAA	pollen specific activation	9678581
cis-acting elements predicted from MEME
	Regular expression of motif from MEME	Log likelihood ratio	E-value	Motif logo
cis-acting elements respond to salinity stress in Root
motif 1	CACSTGBC	133	2.4e-002
motif 2	GSRAGARRARGG	145	5.1e-002
motif 3	GTGGGBYC	128	4.2e-002
motif 4	CMCCYCMW[BYBC	111	9.7e-002
motif 5	RAGAGARASRR	105	4.1e-003
cis-acting elements respond to salinity stress in Leaf
motif 1	RVGRSASRARSR	67	3.4e-003
motif 2	GGAYGGKS	47	5.9e-003
motif 3	YRBCCWAACSS	56	7.5e-003
motif 4	CAASRAACGSC	46	6.9e-003

## Sheet: Table C
S5 Table. Putative cis-acting elements enriched in promoters of JcNAC genes exposed to four different stresses
C. cis-acting elements enriched in promoters of JcNAC genes exposed to phosphorus deficiency
cis-acting elements predicted from PLACE
Site NO. in PLACE	Site Name in PLACE	Signal sequence	Decription	pubmid
cis-acting elements respond to phosphorus deficiency in Root
S000028	CAATBOX1	CAAT	pea legumin gene expression	2710102
S000039	GATABOX	GATA	promoter of all LHCII type I Cab genes	2651885
S000098	ROOTMOTIFTAPOX1	ATATT	promoters of rolD	7581519
S000103	SEF4MOTIFGM7S	RTTTTTR	beta-conglycinin interaction	1893110
S000144	EBOXBNNAPA	CANNTG	R response element	15821875
S000198	GT1CONSENSUS	GRWAAW	SA-inducible gene expression	10437823
S000203	TATABOX5	TTATTT	glutamine synthetase	7630938
S000245	POLLEN1LELAT52	AGAAA	pollen specific activation	9678581
S000265	DOFCOREZM	AAAG	carbon metabolism	10758479
S000296	BOXIINTPATPB	ATAGAA	binding to NCII promoter	10488244
S000362	REALPHALGLHCB21	AACCAA	phytochrome regulation	8597658
S000378	GTGANTG10	GTGA	promoter of late pollen gene g10	11414616
S000387	TAAAGSTKST1	TAAAG	K+ influx channel of guard cells	11737782
S000395	INRNTPSADB	YTCANTYY	light-response	12060222
S000407	MYCCONSENSUSAT	CANNTG	dehydration-response	12509522
S000408	MYB1AT	WAACCA	dehydration-response	12509522
S000447	WRKY71OS	TGAC	gibberellin signaling response	15047897
S000449	CACTFTPPCA1	YACT	promoter of phosphoenolpyruvate carboxylase gene	15100398
S000453	GT1GMSCAM4	GAAAAA	pathogen- and salt-induced reaction	15310827
S000454	ARR1AT	NGATT	cytokinin response	15258171
S000457	WBOXNTERF3	TGACY	wounding response	15509567
S000461	NODCON1GM	AAAGAT	nodulin	2338938
S000467	OSE1ROOTNODULE	AAAGAT	nodule	14714869
S000493	CURECORECR	GTAC	copper-response element	10692397
cis-acting elements respond to phosphorus deficiency in Leaf
S000028	CAATBOX1	CAAT	pea legumin gene expression	2710102
S000030	CCAATBOX1	CCAAT	Heat shock element	1736093
S000039	GATABOX	GATA	promoter of all LHCII type I Cab genes	2651885
S000067	MARTBOX	TTWTWTTWTT	scaffold attachment region	2695485
S000098	ROOTMOTIFTAPOX1	ATATT	promoters of rolD	7581519
S000103	SEF4MOTIFGM7S	RTTTTTR	beta-conglycinin interaction	1893110
S000144	EBOXBNNAPA	CANNTG	R response element	15821875
S000198	GT1CONSENSUS	GRWAAW	SA-inducible gene expression	10437823
S000203	TATABOX5	TTATTT	glutamine synthetase	7630938
S000245	POLLEN1LELAT52	AGAAA	pollen specific activation	9678581
S000265	DOFCOREZM	AAAG	carbon metabolism	10758479
S000273	NTBBF1ARROLB	ACTTTA	Required for auxin induction	10072394
S000378	GTGANTG10	GTGA	promoter of late pollen gene g10	11414616
S000387	TAAAGSTKST1	TAAAG	K+ influx channel of guard cells	11737782
S000395	INRNTPSADB	YTCANTYY	light-response	12060222
S000407	MYCCONSENSUSAT	CANNTG	dehydration-response	12509522
S000442	WBOXHVISO1	TGACT	sugar-response	12953112
S000447	WRKY71OS	TGAC	gibberellin signaling response	15047897
S000449	CACTFTPPCA1	YACT	promoter of phosphoenolpyruvate carboxylase gene	15100398
S000453	GT1GMSCAM4	GAAAAA	pathogen- and salt-induced reaction	15310827
S000454	ARR1AT	NGATT	cytokinin response	15258171
S000457	WBOXNTERF3	TGACY	wounding response	15509567
S000462	NODCON2GM	CTCTT	nodulin	2338938
S000465	LECPLEACS2	TAAAATAT	binding to LeAcs2 gene response	15749766
S000468	OSE2ROOTNODULE	CTCTT	nodule	14714869
S000494	EECCRCAH1	GANTTNC	low-CO2	14555782
cis-acting elements predicted from MEME
	Regular expression of motif from MEME	Log likelihood ratio	E-value	Motif logo
cis-acting elements respond to phosphorus deficiency in Root
motif 1	GRAGARRRAGRR	185	6.2e-004
motif 2	GGMCCYAC	174	1.3e-003
motif 3	SWRGRRGARRGS	162	8.4e-002
motif 4	AAAAAWAAAAAW	190	4.5e-003
motif 1	VARRGAGAGWG	87	1.4e-002
cis-acting elements respond to phosphorus deficiency in Leaf
motif 1	SDYYCWCYYYC	169	6.9e-003
motif 2	AAAAAAAARWAA	180	1.8e-002
motif 3	RAAAGARAGAR	158	3.0e-003
motif 4	RRMCCCAC	113	1.1e-003
motif 5	SACGTGTC	116	1.6e-002

## Sheet: Table D
S5 Table. Putative cis-acting elements enriched in promoters of JcNAC genes exposed to four different stresses
D. cis-acting elements enriched in promoters of JcNAC genes exposed to nitrogen deficiency
cis-acting elements predicted from PLACE
Site NO. in PLACE	Site Name in PLACE	Signal sequence	Decription	pubmid
cis-acting elements respond to nitrogen deficiency in Root
S000454	ARR1AT	NGATT	cytokinin response	15258171
S000498	BIHD1OS	TGTCA	disease resistance responses	16163610
S000028	CAATBOX1	CAAT	pea legumin gene expression	2710102
S000449	CACTFTPPCA1	YACT	promoter of phosphoenolpyruvate carboxylase gene	15100398
S000265	DOFCOREZM	AAAG	carbon metabolism	10758479
S000039	GATABOX	GATA	promoter of all LHCII type I Cab genes	2651885
S000198	GT1CONSENSUS	GRWAAW	SA-inducible gene expression	10437823
S000378	GTGANTG10	GTGA	promoter of late pollen gene g10	11414616
S000245	POLLEN1LELAT52	AGAAA	pollen specific activation	9678581
S000098	ROOTMOTIFTAPOX1	ATATT	promoters of rolD	7581519
S000103	SEF4MOTIFGM7S	RTTTTTR	beta-conglycinin interaction	1893110
S000387	TAAAGSTKST1	TAAAG	K+ influx channel of guard cells	11737782
S000447	WRKY71OS	TGAC	gibberellin signaling response	15047897
S000477	ANAERO1CONSENSUS	AAACAAA	fermentative pathway	16027132
S000494	EECCRCAH1	GANTTNC	low-CO2	14555782
S000453	GT1GMSCAM4	GAAAAA	pathogen- and salt-induced reaction	15310827
S000259	PYRIMIDINEBOXOSRAMY1A	CCTTTT	sugar repression	9506846
S000203	TATABOX5	TTATTT	glutamine synthetase	7630938
S000400	TATABOXOSPAL	TATTTAA	interaction with TFIIB	11971135
S000457	WBOXNTERF3	TGACY	wounding response	15509567
cis-acting elements respond to nitrogen deficiency in Leaf
S000454	ARR1AT	NGATT	cytokinin response	15258171
S000028	CAATBOX1	CAAT	pea legumin gene expression	2710102
S000449	CACTFTPPCA1	YACT	promoter of phosphoenolpyruvate carboxylase gene	15100398
S000265	DOFCOREZM	AAAG	carbon metabolism	10758479
S000039	GATABOX	GATA	promoter of all LHCII type I Cab genes	2651885
S000198	GT1CONSENSUS	GRWAAW	SA-inducible gene expression	10437823
S000378	GTGANTG10	GTGA	promoter of late pollen gene g10	11414616
S000067	MARTBOX	TTWTWTTWTT	scaffold attachment region	2695485
S000245	POLLEN1LELAT52	AGAAA	pollen specific activation	9678581
S000098	ROOTMOTIFTAPOX1	ATATT	promoters of rolD	7581519
S000103	SEF4MOTIFGM7S	RTTTTTR	beta-conglycinin interaction	1893110
S000203	TATABOX5	TTATTT	glutamine synthetase	7630938
S000457	WBOXNTERF3	TGACY	wounding response	15509567
S000447	WRKY71OS	TGAC	gibberellin signaling response	15047897
S000453	GT1GMSCAM4	GAAAAA	pathogen- and salt-induced reaction	15310827
S000408	MYB1AT	WAACCA	dehydration-response	12509522
S000298	PYRIMIDINEBOXHVEPB1	TTTTTTCC	GA and ABA resposne	10476058
S000442	WBOXHVISO1	TGACT	sugar-response	12953112
cis-acting elements predicted from MEME
	Regular expression of motif from MEME	Log likelihood ratio	E-value	Motif logo
cis-acting elements respond to nitrogen deficiency in Root
motif 1	GRRRRARRRAGG	176	1.7e-007
motif 2	CYYTCTSYTTBY	156	4.4e-002
motif 3	CSHMWCCM	144	1.4e-002
motif 4	CCCAYCAMHCBC	88	4.1e-002
motif 1	SSSMCGYGGY	57	2.1e-003
cis-acting elements respond to nitrogen deficiency in Leaf
motif 1	GTGGSRBC	111	2.4e-001
motif 2	CMCTCTYC	109	2.6e-002
motif 3	CMKSCASGTKTC	87	1.5e-003
motif 1	GGYCCCAC	87	2.7e-003
motif 2	SSSCTTCC	81	2.2e-003
